# Supplementary material for: Small ruminant lentivirus genetic subgroups associate with sheep TMEM154 genotypes
Source: Vet Res. 2013 Jul 29;44(1):64. doi: 10.1186/1297-9716-44-64 (PMC3734121; doi:10.1186/1297-9716-44-64)
Supplement: Additional file 1 — Sequences used to construct the phylogenetic trees or networks of Figures 3, 4and 5. Clone names, GenBank numbers, sequence type (gag or env) and subcluster assignments are provided for 37 SRLV sequences used to construct the phylogenetic trees or networks of Figures 3, 4 and 5. [file 1297-9716-44-64-S1.xlsx]

## Sheet: Sheet1
Clone Name	GenBank #	Sequence type	Subcluster
0050013C8a,b,c	KF012252	gag	1
9814191C2a,b,c	KF012110	gag	2
0570368C1a,b,c	KF012369	gag	3
9735012C1a,b,c	KF012164	gag	4
9435006C8a,b,c	KF012059	gag	5
0570603C1a,b,c	KF012381	gag	6
0177363C28a,b,c	KF012294	gag	7
9535020C20a,b,c	KF012049	gag	8
9916193C1a,b,c	KF012221	gag	9
9612088C8a,c	KF012490	gag	10
0106929C7a,c	KF012264	gag	11
9703227C22a,c	KF012123	gag	12
0312088C5a,c	KF012342	gag	13
0570633C9a,c	KF012386	gag	14
0570360C15a,b,c	KF012617	gag	15
0123372C14a,b,c	KF012289	gag	16
0050013C4a,b,c	KF012251	gag	17
9712030C26a,b,c	KF012206	gag	18
0312013C12a,b,c	KF012611	gag	19
9824016C42a,b,c	KF012091	gag	20
9812004C11a,b,c	KF012035	gag	21
0106929C01a,c	KF024905	env	A
0117927C02a,c	KF024982	env	B
9916193C11a,c	KF024775	env	C
9916193C10a,c	KF024774	env	D
0335185C04a,c	KF025162	env	E
0123372C07a,c	KF025011	env	F
0117474C06a,c	KF024940	env	G
0212060C06a,c	KF025049	env	H
0117502C05a,c	KF024947	env	I
0050109C11a,c	KF024867	env	J
0117502C02a,c	KF024945	env	K
0423145C11a,c	KF025197	env	L
0212115C10a,c	KF025192	env	M
0303191C01a,c	KF025103	env	N
0123274C05a,c	KF025002	env	O
9835918C03a,c	KF024761	env	P
aSequence used for Neighbor-Joining tree in Figure 3.
bSequence used for Neighbor-Joining tree in Figure 4.
cSequence used for Neighbor-Net phylogenetic network in Figure 5.
