# Supplementary material for: Small ruminant lentivirus genetic subgroups associate with sheep TMEM154 genotypes
Source: Vet Res. 2013 Jul 29;44(1):64. doi: 10.1186/1297-9716-44-64 (PMC3734121; doi:10.1186/1297-9716-44-64)
Supplement: Additional file 2 — gag sequences tested for recombination. Clone names, GenBank numbers, subcluster assignments and recombination test results are provided for 21 sequences that represent all 21 gag phylotypes identified in this study. [file 1297-9716-44-64-S2.xlsx]

## Sheet: Sheet1
Clone Name	Subcluster	GenBank #	Recombination Subtypea
0050013C8	1	KF012252	AY101611
9814191C2	2	KF012110	AY101611, GQ255430.1
0570368C1	3	KF012369	AY101611
9735012C1	4	KF012164	AY101611, GQ255430.1
9435006C8	5	KF012059	AY101611
0570603C1	6	KF012381	AY101611, GQ255430.1
0177363C28	7	KF012294	AY101611
9535020C20	8	KF012049	AY101611, GQ255430.1
9916193C1	9	KF012221	AY101611, GQ255430.1
9612088C8	10	KF012490	GQ255430.1
0106929C7	11	KF012264	AY101611, GQ255430.1
9703227C22	12	KF012123	GQ255430.1
0312088C5	13	KF012342	AY101611, GQ255430.1
0570633C9	14	KF012386	AY101611, GQ255430.1
0570360C15	15	KF012617	AY101611, GQ255430.1
0123372C14	16	KF012289	No match
0050013C4	17	KF012251	AY101611, GQ255430.1
9712030C26	18	KF012206	No match
0312013C12	19	KF012611	GQ255430.1
9824016C42	20	KF012091	AY101611, GQ255430.1
9812004C11	21	KF012035	AY101611, GQ255430.1
aThe recombination test was conducted at http://www.hiv.lanl.gov/content/sequence/RIP/RIP.html with a 95% confidence interval, window = 100, gap option=1, multistate characters = yes. The reference sequences were AY101611 and GQ255430.1.
