# Supplementary material for: Small ruminant lentivirus genetic subgroups associate with sheep TMEM154 genotypes
Source: Vet Res. 2013 Jul 29;44(1):64. doi: 10.1186/1297-9716-44-64 (PMC3734121; doi:10.1186/1297-9716-44-64)
Supplement: Additional file 3 — SRLV sequences used for networks in Figure 6. The following information is provided for 117 SRLV sequences used to generate the networks of Figure 6: Sequence type (gag or env), GenBank numbers, clone names, phylotype numbers, SRLV subtype numbers, country of origin, and whether or not the sequences were produced in this study. [file 1297-9716-44-64-S3.xlsx]

## Sheet: Sheet1
Sequence Type	GenBank file	Clone Name	Phylotype	Genetic Subtype	Produced in This Study	Country of Origin
gag	KF012252	0050013C8	1	Subtype #2	Yes	USA
gag	KF012117	9435015C2	1	Subtype #2	Yes	USA
gag	KF012110	9814191C2	2	Subtype #2	Yes	USA
gag	KF012232	0014459C18	2	Subtype #2	Yes	USA
gag	KF012369	0570368C1	3	Subtype #2	Yes	USA
gag	KF012625	0670393C11	3	Subtype #2	Yes	USA
gag	KF012164	9735012C1	4	Subtype #2	Yes	USA
gag	KF012059	9435006C8	5	Subtype #2	Yes	USA
gag	KF012234	0014578C11	5	Subtype #2	Yes	USA
gag	KF012381	0570603C1	6	Subtype #2	Yes	USA
gag	KF012487	9535023C1	6	Subtype #2	Yes	USA
gag	KF012294	0177363C28	7	Subtype #2	Yes	USA
gag	KF012146	9716095C9	7	Subtype #2	Yes	USA
gag	KF012049	9535020C20	8	Subtype #2	Yes	USA
gag	KF012351	0335185C5	8	Subtype #2	Yes	USA
gag	KF012221	9916193C1	9	Subtype #2	Yes	USA
gag	KF012320	0216049C3	9	Subtype #2	Yes	USA
gag	KF012490	9612088C8	10	Subtype #2	Yes	USA
gag	KF012470	9814101C17	10	Subtype #2	Yes	USA
gag	KF012264	0106929C7	11	Subtype #2	Yes	USA
gag	KF012568	9906011C20	11	Subtype #2	Yes	USA
gag	KF012123	9703227C22	12	Subtype #2	Yes	USA
gag	KF012122	9703227C14	12	Subtype #2	Yes	USA
gag	KF012342	0312088C5	13	Subtype #1	Yes	USA
gag	KF012360	0117035C3	13	Subtype #1	Yes	USA
gag	KF012386	0570633C9	14	Subtype #1	Yes	USA
gag	KF012386	0570633C6	14	Subtype #1	Yes	USA
gag	KF012617	0570360C15	15	Subtype #1	Yes	USA
gag	KF012618	0570360C16	15	Subtype #1	Yes	USA
gag	KF012289	0123372C14	16	Subtype #1	Yes	USA
gag	KF012546	9760135C15	16	Subtype #1	Yes	USA
gag	KF012251	0050013C4	17	Subtype #1	Yes	USA
gag	KF012581	0050109C14	17	Subtype #1	Yes	USA
gag	KF012206	9712030C26	18	Subtype #1	Yes	USA
gag	KF012211	9833046C5	18	Subtype #1	Yes	USA
gag	KF012611	0312013C12	19	Subtype #1	Yes	USA
gag	KF012312	0212120C34	19	Subtype #1	Yes	USA
gag	KF012091	9824016C42	20	Subtype #1	Yes	USA
gag	KF012450	9703277C3	20	Subtype #1	Yes	USA
gag	KF012035	9812004C11	21	Subtype #1	Yes	USA
gag	KF012172	9760231C42	21	Subtype #1	Yes	USA
gag	M31646	NAa	NA	A1	No	South Africa
gag	M10608	NA	NA	A1	No	Iceland
gag	S51392	NA	NA	A1	No	Britain
gag	AY101611	NA	NA	A2	No	USA
gag	HQ158132	NA	NA	A2	No	Canada
gag	HQ158133	NA	NA	A2	No	Canada
gag	HQ158134	NA	NA	A2	No	Canada
gag	HQ158135	NA	NA	A2	No	Canada
gag	AY454176	NA	NA	A3	No	Switzerland
gag	AY454208	NA	NA	A3	No	Switzerland
gag	AY454186	NA	NA	A3	No	Switzerland
gag	AY454189	NA	NA	A3	No	Switzerland
gag	AY454172	NA	NA	A4	No	Switzerland
gag	AY454190	NA	NA	A4	No	Switzerland
gag	AY454163	NA	NA	A4	No	Switzerland
gag	AY454200	NA	NA	A4	No	Switzerland
gag	AY454175	NA	NA	UKb	No	Switzerland
gag	HQ158128	NA	NA	B1	No	Canada
gag	HQ158129	NA	NA	B1	No	Canada
gag	HQ158130	NA	NA	B1	No	Canada
gag	HQ158131	NA	NA	B1	No	Canada
gag	AY454218	NA	NA	B2	No	Switzerland
gag	FJ195346	NA	NA	B2	No	Spain
gag	EU010126	NA	NA	B2	No	Italy
gag	AF322109	NA	NA	C	No	Norway
gag	AF479638	NA	NA	UK	No	Portugal
gag	FJ195346	NA	NA	B2	No	Spain
gag	GQ996380	NA	NA	UK	No	China
gag	JF502417	NA	NA	B3	No	Italy
gag	HM210570	NA	NA	UK	No	Mexico
gag	GQ381130	NA	NA	E2	No	Italy
gag	GQ255435	NA	NA	UK	No	USA
gag	GQ255430	NA	NA	UK	No	USA
gag	GQ255423	NA	NA	UK	No	USA
gag	GQ255414	NA	NA	UK	No	USA
env	AF338227.1	NA	NA	NDc	No	Iceland
env	AF338226.1	NA	NA	ND	No	North America
env	EF445431.1	NA	NA	ND	No	Britain
env	AF479638.1	NA	NA	ND	No	Portugal
env	S51392.1	NA	NA	ND	No	Britain
env	U51910.1	NA	NA	ND	No	Iceland
env	S55323.1	NA	NA	ND	No	Iceland
env	JF502417.1	NA	NA	ND	No	Italy
env	JF502416.1	NA	NA	ND	No	Italy
env	GQ381130.1	NA	NA	ND	No	Italy
env	HM210570.1	NA	NA	ND	No	Mexico
env	EU293537.2	NA	NA	ND	No	Italy
env	M31646.1	NA	NA	ND	No	North America
env	HQ848062.1	NA	NA	ND	No	Spain
env	M60610.1	NA	NA	ND	No	Iceland
env	M60609.1	NA	NA	ND	No	Iceland
env	NC_001452	NA	NA	ND	No	Iceland
env	M10608.1	NA	NA	ND	No	Iceland
env	M51543.1	NA	NA	ND	No	Iceland
env	AF322109.1	NA	NA	ND	No	Norway
env	GU120138.1	NA	NA	ND	No	China
env	FJ195346.1	NA	NA	ND	No	Spain
env	AY900630.1	NA	NA	ND	No	China
env	M33677.1	NA	NA	ND	No	New York
env	AY445885	NA	NA	ND	No	Switzerland
env	KF024905	0106929C01	A	Subtype #2	Yes	USA
env	KF024982	0117927C02	B	Subtype #2	Yes	USA
env	KF024775	9916193C11	C	Subtype #2	Yes	USA
env	KF024774	9916193C10	D	Subtype #2	Yes	USA
env	KF025162	0335185C04	E	Subtype #2	Yes	USA
env	KF025011	0123372C07	F	Subtype #1	Yes	USA
env	KF024940	0117474C06	G	Subtype #1	Yes	USA
env	KF025049	0212060C06	H	Subtype #1	Yes	USA
env	KF024947	0117502C05	I	Subtype #1	Yes	USA
env	KF024867	0050109C11	J	Subtype #1	Yes	USA
env	KF024945	0117502C02	K	Subtype #1	Yes	USA
env	KF025197	0423145C11	L	Subtype #1	Yes	USA
env	KF025192	0212115C10	M	Subtype #1	Yes	USA
env	KF025103	0303191C01	N	Subtype #1	Yes	USA
env	KF025002	0123274C05	O	Subtype #1	Yes	USA
env	KF024761	9835918C03	P	Subtype #1	Yes	USA
aNot Applicable
bUnknown
cNot Determined
