# Supplementary material for: Small ruminant lentivirus genetic subgroups associate with sheep TMEM154 genotypes
Source: Vet Res. 2013 Jul 29;44(1):64. doi: 10.1186/1297-9716-44-64 (PMC3734121; doi:10.1186/1297-9716-44-64)
Supplement: Additional file 4 — 2-way contingency tables used to calculate gag and env SRLV subgroup associations with sheep TMEM154 E35K genotypes, and the relative risks shown in Figure 2. Four 2-way contingency tables are provided that were used to calculate the relative risk of: 1) K35 hemizygous or homozygous sheep infection by subgroup 1 SRLVs using hemi, hetero, or homozygous E35 genotypes, 2) E35 hemizygous, homozygous, or heterozygous sheep infection by subgroup 2 SRLVs using hemi or homzygous K35 genotypes, 3) K35 hemizygous or homozygous sheep infection by subgroup 1 SRLVs using hemi or homozygous E35 genotypes, and 4) E35 hemizygous or homozygous sheep infection by subgroup 2 SRLVs using hemi or homozygous K35 genotypes. [file 1297-9716-44-64-S4.xlsx]

## Sheet: Sheet1
Tablea		gag			env
	Risk Factor	Outcome Occurred	Outcome did not Occur		Outcome Occurred	Outcome did not Occur
1		Subgroup 1	Subgroup 2		Subgroup 1	Subgroup 2
	Present=K35 hemi- or homozygous	53	15		22	6
	Absent=E35 hemi- hetero, or homozygous	56	67		18	15
		Chi Square=18.8, p<0.001			Chi Square=3.9, p=0.049
		RRHET=1.71, 95% CI=1.34-2.09			RRHET=1.44, 95% CI=0.95-2.01
	Risk Factor	Outcome Occurred	Outcome did not Occur		Outcome Occurred	Outcome did not Occur
2		Subgroup 2	Subgroup 1		Subgroup 2	Subgroup 1
	Present=E35 hemi- hetero, or homozygous	67	56		15	18
	Absent=K35 hemi- or homozygous	15	53		6	22
		Chi Square=18.8, p<0.001			Chi Square=3.9, p=0.049
		RRHET=2.47, 95% CI=1.54-4.20			RRHET=2.12, 95% CI=0.91-5.55
	Risk Factor	Outcome Occurred	Outcome did not Occur		Outcome Occurred	Outcome did not Occur
3		Subgroup 1	Subgroup 2		Subgroup 1	Subgroup 2
	Present=K35 hemi- or homozygous	53	15		22	4
	Absent=E35 hemi- or homozygous	14	33		0	3
		Chi Square=26.5, p<0.001			Chi Square=10.5, p=0.01
		RR=2.62, 95% CI=1.69-4.17			RR=Undefined
	Risk Factor	Outcome Occurred	Outcome did not Occur		Outcome Occurred	Outcome did not Occur
4		Subgroup 2	Subgroup 1		Subgroup 2	Subgroup 1
	Present = E35 hemi- or homozygous	33	14		3	0
	Absent = K35 hemi- or homozygous	15	53		4	22
		Chi Square=26.5, p<0.001			Chi Square=10.5, p=0.01
		RR = 3.18, 95% CI=1.95-5.15			RR = 6.50, 95% CI=1.45-6.50
Table 1: RRHET is the relative risk of K35 hemizygous or homozygous sheep infection by subgroup 1 SRLVs using hemi, hetero, or homozygous E35 genotypes.
Table 2: RRHET is the relative risk of E35 hemizygous, homozygous, or heterozygous sheep infection by subgroup 2 SRLVs using hemi or homzygous K35 genotypes.
Table 3: RR is the relative risk of K35 hemizygous or homozygous sheep infection by subgroup 1 SRLVs using hemi or homozygous E35 genotypes.
Table 4: RR is the relative risk of E35 hemizygous or homozygous sheep infection by subgroup 2 small ruminant lentiviruses using hemi or homozygous K35 genotypes.
